# Supplementary material for: A Novel PAN-GO-SiO2 Hybrid Membrane for Separating Oil and Water from Emulsified Mixture
Source: Materials (Basel). 2019 Jan 10;12(2):212. doi: 10.3390/ma12020212 (PMC6356874; doi:10.3390/ma12020212)
Supplement: Supplementary file 1 [file materials-12-00212-s001.zip]

Archive with 1 entries (1 files):
- materials-409255-supplementary.pptx
